# Supplementary material for: Dysregulated Arginine Metabolism in Young Patients with Chronic Persistent Asthma and in Human Bronchial Epithelial Cells
Source: Nutrients. 2021 Nov 17;13(11):4116. doi: 10.3390/nu13114116 (PMC8622016; doi:10.3390/nu13114116)
Supplement: Supplementary file 1 [file nutrients-13-04116-s001.zip]

Archive with 1 entries (1 files):
- nutrients-1394716-supplementary.pptx
